# Supplementary material for: Second-Generation Drosophila Chemical Tags: Sensitivity, Versatility, and Speed
Source: Genetics. 2017 Feb 14;205(4):1399–408. doi: 10.1534/genetics.116.199281 (PMC5378102; doi:10.1534/genetics.116.199281)
Supplement: Supplementary file 2 [file 1399FileS2.zip]

Archive with 1 entries (1 files):
- R-Markdown.html
